# Supplementary material for: The burden of household out-of-pocket healthcare expenditures in Ethiopia: a systematic review and meta-analysis
Source: Int J Equity Health. 2022 Jan 31;21:14. doi: 10.1186/s12939-021-01610-3 (PMC8802489; doi:10.1186/s12939-021-01610-3)
Supplement: Supplementary file 2 — Additional file 2. Data extraction summary table or abstraction format. The table was used to present the ways of data collection (study characteristics and outcome measures) in Microsoft excel format. It also contains raw data for outcome analyses. [file 12939_2021_1610_MOESM2_ESM.xlsx]

## Sheet: Summary tabele
Table 1: Description of included studies for analysis of the burden of household out-of-pocket healthcare expenditure in Ethiopia
Author (year) (reference number)	Title	Journal/Source	Study design	Setting	Region/ study area	Residence	Sample size (N)	Response rate	Tool	Age of study population	Average direct cost (Out-of-pocket expenditure)	Average Indirect cost (Out-of-pocket expenditure)	Common Coping strategies for the cost of illness	Reason for out-of-pocket expenditure	Eligibility	Used for
Africa Region (2005)	Ethiopia: A Country Status Report on Health and Poverty (In Two Volumes) Volume II: Main Report.	https://documents1.worldbank.org/curated/en/463441468251705784/pdf/289631ETH0vol2.pdf	Report	Both Institution and community- based	National	Both urban and rural	Not specified	Not specified	Review	All age group	Total 50 Birr (US$ 6.2) Drugs (30 Birr), 60%	Not specified	Not specified	Different illness	Grey literature	Qualitative Synthesis
Tadele B. et al. (2005)	Cost of illness and Coping Strategies in a Coffee-growing Rural District of Ethiopia.	Journal of Health, Population and Nutrition,Vol. 23, No. 2 (June 2005), pp. 192-199	Cross-sectional	Community-based	Oromiya	Rural	630 households	1	Questionnaire	>18 years	Total 32.87 Birr (US$ 4.1) Drugs (17.82 Birr), 54%	Not specified	Sale of household assets (29.0%),	Different illness	Peer- reviewed article	Qualitative Synthesis
Wakgari D. et al. (2007)	Economic costs of epidemic malaria to households in rural Ethiopia.	Tropical Medicine and International Health, volume 12 no 10 pp 1148–1156	Cross-sectional	Community-based	Oromiya	Rural	2195 households	0.974	Questionnaire	All age group	Total 49.26 Birr (US$ 5.7)	Indirect cost (35.26 Birr, $4.08), 72%	Loan (36.1%)	Malaria	Peer- reviewed article	Qualitative Synthesis
Pearson L. et al. (2011)	User fees and maternity services in Ethiopia.	International journal of gynaecology and obstetrics: the official organ of the International Federation of Gynaecology and Obstetrics. 2011;115(3):310-5.	Assessment	Institution- based	National	Both urban and rural	751 health facilities (112 hospitals and 639 health centres).	1	Different modules	>18 years	Normal delivery ($7.70) Caesarean delivery ($51.80)	Not specified	Not specified	Maternal care	Peer- reviewed article	Qualitative Synthesis
Tibebe Akalu et al (2012)	Examining out of pocket payments for maternal health in rural Ethiopia: Paradox of free health care un-affordability.	Ethiop. J. Health Dev. 2012;26 Special Issue 1:251-257	Cross-sectional	Community-based	South	Both urban and rural	1015 households	0.906	Questionnaire	>18 years	Direct cost during ANC (US$ 7.3)	Indirect cost during ANC ($2.4)	Loan (23%)	Maternal care	Peer- reviewed article	Qualitative Synthesis
Mekuanenet G., et al (2015)	Magnitude of Out of Pocket Health Expenditures and Associated Factors among Civil Servants.	International Journal of Public Health Science (IJPHS) Vol.4, No.4, December 2015, pp. 332~337	Cross-sectional	Institution- based	Amhara	Rural	467 employees	1	Questionnaire	>18 years	Total OOP was 25.3% among those <3% of their income; 18.4% among those 3-6% of their income, 16.1% among those 7-12% of their income , and 40.3% among those of≥12% their income.	Not specified	Loan (9%)	With or without chronic illness	Peer- reviewed article	Quantitative Synthesis
Getahun B. et.al. (2016)	Tuberculosis care strategies and their economic consequences for patients: the missing link to end tuberculosis.	Infect Dis Poverty.	Cross-sectional	Institution- based	Addis Ababa	Urban	604 patients	0.95	Questionnaire	18-65+	Direct cost (US$ 123)	Indirect cost ($54)	Loan (18%)	Tuberculosis patients	Peer- reviewed article	Quantitative Synthesis
Tolla MT. et.al. (2017)	Out-of-pocket expenditures for prevention and treatment of cardiovascular disease in general and specialised cardiac hospitals in Addis Ababa, Ethiopia: A cross-sectional cohort study.	BMJ Glob Heal.	Cross sectional	Institution- based	Addis Ababa	Urban	625 patients	0.94	Questionnaire	All adults	Direct medical services (65% - 83%) to OPD cost; Drug costs were the major cost drivers comprising about 50% of outpatient care costs; CHE (27%) at 10% threshold	Direct non-medical costs, mainly transport, contribute to 16%–34% of OPD cost.	Support from family and relatives 21%	Cardiovascular disease	Peer- reviewed article	Quantitative Synthesis
Memirie ST. et.al. (2017)	Household expenditures on pneumonia and diarrhoea treatment in Ethiopia: A facility-based study.	BMJ Glob Heal.	Retrospective and Prospective cohort	Institution- based	National	Both urban and rural	686 patients	0.91	Questionnaire	0–59 months	The mean Total medical expenditures per outpatient visit, US$8 for pneumonia and US$6 for diarrhoea, while for inpatient visits, US$64 for severe pneumonia and US$79 for severe diarrhoea.	The mean direct non-medical costs (mainly transport costs), US$37.	Not specified	Pneumonia and diarrhoea	Peer- reviewed article	Qualitative Synthesis
Bedane SN. et.al. (2018)	Out of Pocket Expenditures among Hypertensive Patients and their Households who Visit Public Hospitals in Addis Ababa, Ethiopia.	Health Econ Outcome Res Open Access 4: 1.	Cross-sectional	Institution- based	Addis Ababa	Urban	422 patients	1	Questionnaire	15-64+	Total OOP, median 5279.50 (mean 7194.00) birr/month. Direct cost of hypertensive patient, median 283 (mean 290.74) birr/month.	The cost of transportation was estimated at median 4.00 (5.79) birr/patient	Not specified	Hypertension	Peer- reviewed article	Qualitative Synthesis
Mekonen AM. et.al. (2018)	The effect of community based health insurance on catastrophic health expenditure in Northeast Ethiopia: A cross sectional study.	PLoS One.	Cross-sectional	Community- based	Amhara	Rural	454 households	1	Questionnaire	20-60+	Average monthly health expenditure 44 ETB. Of which, 62 ETB incurred among non-insured, 26 ETB among insured households. Total CHE, 20%, at 10% threshold	Not specified	Not specified	(Insured and uninsured) households	Peer- reviewed article	Quantitative Synthesis
Fitsum S.et al. (2018)	Costs incurred by outpatients at a university hospital in north-western Ethiopia: a cross-sectional study.	BMC Health Serv Res. 2018 Nov 8;18(1):842. doi: 10.1186/s12913-018-3628-2.	Cross-sectional	Institution- based	Amhara	Both urban and rural	346 patients	0.988	Questionnaire	18-60+	Total OOP borne by outpatients and their families 22 USD. Direct medical cost 1.83 USD. Of which, Medicines 0.62 USD, and consultation fees 0.23 US	Direct nonmedical cost spent for patients 3 USD and for caregivers 0.27 USD. In both cases, transportation cost the major component.		Adult outpatients who received service	Peer- reviewed article	Quantitative Synthesis
Abyot A. et al. (2018)	Pre- and post-diagnosis costs of tuberculosis to patients on Directly Observed Treatment Short course in districts of south-western Ethiopia: a longitudinal study.	J Health Popul Nutr.;37(1):15. doi: 10.1186/s41043-018-0146-0.	Longitudinal	Institution- based	South	Both urban and rural	735 patients	0.85	Questionnaire	18-65+	Total cost of seeking and getting treatment of TB, US$202. Pre-TB diagnosis cost, patients incurred US$97.6. Direct cost constitute 25.6%, US$21.64. Post-TB diagnosis cost, patients incurred US$93.75 until the completion of the treatment. Direct cost constitutes 40%, US$35.02.	Not specified	Not specified	TB cases on Directly Observed Treatment Short course (DOTS)	Peer- reviewed article	Quantitative Synthesis
Hailemichael Y. et.al. (2019)	Catastrophic out-of-pocket payments for households of people with severe mental disorder: A comparative study in rural Ethiopia.	Int J Ment Health Syst.	Comparative cross-sectional	Community- based	South	Both urban and rural	579 Households	1	Questionnaire	All age group	Direct cost spent on medication (74.1%), investigations (29.6%), and consultations (16.7%) for households of a person affected by SMD. CHE 32.2% for households of a person with SMD and 18.2% for comparison households at 40% threshold.	Not specified	Sale of assests is common	Severe mental disorder	Peer- reviewed article	Quantitative Synthesis
Hailemichael Y. et.al. (2019)	Catastrophic health expenditure and impoverishment in households of persons with depression: A cross-sectional, comparative study in rural Ethiopia.	BMC Public Health.	Comparative cross-sectional	Community- based	South	Both urban and rural	257 Households	1	Questionnaire	All age group	Direct cost spent on depression US$45. CHE 24% for households of a person with depression and 12% for comparison households at 10% threshold.	Not specified	Loan 29%	Depression	Peer- reviewed article	Quantitative Synthesis
Biniam G. et al. (2019)	Health care expenditure for delivery care between maternity waiting home users and nonusers in Ethiopia.	Int J Health Plann Manage;34(2):e1334-e1345. doi: 10.1002/hpm.2782. Epub 2019 Mar 29.	Cross-sectional	Institution- based	South	Both urban and rural	812 women	1	Questionnaire	>18 years	The OOP payments of the maternity waiting home users was double that of the nonusers (30 Vs 19). Nonmedical costs among users and nonusers, were substantially higher compared with the medical costs.	Not specified	Not specified	Between maternity waiting home users and nonusers for delivery care	Peer- reviewed article	Qualitative Synthesis
Amelewerk A. et al. (2019)	Magnitude and Factors Affecting Out-of-Pocket Medical Expenditure among Outpatients in ST.Paul Hospital Millennium College, Addis Ababa, Ethiopia.	International Journal of Health Economics and Policy. Vol. 4, No. 1, 2019, pp. 29-34. doi: 10.11648/j.hep.20190401.14	Cross-sectional	Institution- based	Addis Ababa	Urban	422 patients	1	Questionnaire	All age group	Average monthly Total OOP, 610 Birr	Not specified	Not specified	Outpatients	Peer- reviewed article	Quantitative Synthesis
Miljeteig I. et al. (2019)	Financial risk protection at the bedside: How Ethiopian physicians try to minimize out-of-pocket health expenditures.	PLoS ONE 14(2): e0212129. https://doi.org/10.1371/journal.pone.0212129	Survey	Institution- based	National	Urban	647 physicians	0.91	Questionnaire	All age group	Not specified	Not specified	Not specified	Physicians working in public hospitals	Peer- reviewed article	Qualitative Synthesis
Obse AG. et.al. (2020)	Assessing medical impoverishment and associated factors in health care in Ethiopia.	BMC Int Health Hum Rights.	Data from the Ethiopian Household Consumption Expenditure Survey (HCES) 2010/11	Not specified	National	Both urban and rural	10,368 rural and 17,664 urban households	Not specified	Not specified	All age group	The average annual per capita OOP Birr 431 (US$ 25.09). OOP pushed into poverty about 1.19% of the population (i.e. over 957,169 individuals). At the regional level, medical impoverishment ranged between 2.35% in Harari and 0.35% in Addis Ababa. Living in rural areas (highland, moderate, or lowland) increased the likelihood of impoverishment compared to residing in an urban area.	Not specified	Not specified	Households OOP health spending including outpatient and inpatient services	Peer- reviewed article	Qualitative Synthesis
Debelo S. et.al. (2020)	Catastrophic Out-of-Pocket Health Expenditure Among Rural Households in the Semi-Pastoral Community, Western Ethiopia: A Community-Based Cross-Sectional Study.	Clinicoecon Outcomes Res.	Cross-sectional	Community- based	Benishangul-Gumuz	Rural	488 Households	0.98	Questionnaire	All age group	The average monthly per household OOP Birr 431 (US$ 6). CHE was 22.5% at 40% threshold.	Not specified	Not specified	The households with chronic , and with acute illnesses and/or injury in the last month.	Peer- reviewed article	Quantitative Synthesis
Mizan K. Etal. (2020)	The burden of household out-of-pocket health expenditures in Ethiopia: estimates from a nationally representative survey (2015–16).	Health Policy and Planning,	Data from the 2015/16 Ethiopian household consumption and expenditure and welfare monitoring surveys	Not specified	National	Both urban and rural	30 229 households	1	Not specified	All age group	CHE, 2.1% at 10% threshold. 0.9% of households faced impoverishment due to health expenditure.	Not specified	Not specified	Ethiopian households at the national and regional levels	Peer- reviewed article	Qualitative Synthesis
Addisu B. et al. (2020)	Cost of Hypertension Illness and Associated Factors Among Patients Attending Hospitals in Southwest Shewa Zone, Oromia Regional State, Ethiopia.	Clinicoecon Outcomes Res .;12:201-211. doi: 10.2147/CEOR.S241591. eCollection 2020.	Cross sectional	Institution- based	Oromiya	Both urban and rural	354 patients	0.99	Questionnaire	>18 years	The OOP was US$ 22.3. Direct costs constitute 51% of the total cost. The mean direct cost of hypertension illness per patient per month was US$ 11.39. Out of these, drugs comprised higher cost (31%).	Indirect costs constitute 49% of the total cost. The mean indirect cost per patient per month was US$ 10.89, of these, food comprised 25%.	Not specified	Hypertension Patients	Peer- reviewed article	Quantitative Synthesis
Assebe LF. et.al. (2020)	Financial burden of HIV and TB among patients in Ethiopia: a cross-sectional survey.	BMJ Open.	Cross sectional	Institution- based	Afar and Oromiya	Both urban and rural	1006 HIV and 787 TB participants	1	Questionnaire	Any age groups	The mean total OOP for HIV was $78 per year and $115 per TB episode. Of these, the direct cost of HIV constituted 69% and TB 46%. CHE for HIV was 20%; ranges from 43% in the poorest to 4% in the richest income quintile. Similarly, for TB, CHE was 40% and ranged between 58% and 20% among the poorest and richest income quintiles, respectively.	The indirect cost was $24 per year for HIV and $63 per TB episode.	24% of HIV and 68% of TB participants have adopted coping mechanisms. 9% of HIV and 4% of TB patients have borrowed money; while, 2% of HIV and 19% of TB patients sold their household assets.	27 health facilities in Afar and Oromia regions for TB, and nationwide household survey for HIV	Peer- reviewed article	Quantitative Synthesis
Borde MT. et.al. (2020)	Financial risk of seeking maternal and neonatal healthcare in southern Ethiopia: a cohort study of rural households.	Int J Equity Health.	Prospective cohort	Community- based	South	Rural	2350 participants	0.89	Questionnaire	Any age groups	Direct medical services ($105.5), CHE (46%) at 10% threshold	HIV and $63 ($83) per TB episode.	Loan (13%)	Maternal and neonatal illness	Peer- reviewed article	Quantitative Synthesis
Kasahun GG. et.al. (2020)	Catastrophic healthcare expenditure and coping strategies among patients attending cancer treatment services in Addis Ababa, Ethiopia.	BMC Public Health.	Cross-sectional	Institution- based	Addis Ababa	Urban	404 participants	0.87	Questionnaire	19 to 87 yrs	Direct medical services ($1978/yr), CHE (74%) at 10% threshold	$388/yr for non-medical expenses	Support from relatives (43%)	Cancer treatment	Peer- reviewed article	Quantitative Synthesis
Tsega G. et al. (2021)	Are Ethiopian diabetic patients protected from financial hardship?	PLoS ONE 16(1): e0245839. https://doi.org/10.1371/journal.pone.0245839	Cross-sectional	Institution- based	Amhara	Urban	422 participants	0.95	Questionnaire	15 to 80 yrs	Direct medical services (76%) (383 ETB ), CHE (60%) at 40% threshold	Non-medical expenses (10%) (49 ETB ) / patient	Support from family and relatives 21%	Diabetic patients	Peer- reviewed article	Quantitative Synthesis
Yohannes S. et al. (2021)	Catastrophic Health Expenditure among Chronic Patients Attending Dessie Referral Hospital, Northeast Ethiopia.	Clinicoecon Outcomes Res. ;13:99-107. doi: 10.2147/CEOR.S291463. eCollection 2021.	Cross sectional	Institution- based	Amhara	Both urban and rural	302 chronically ill patients	1	Questionnaire	Any age groups	CHE in 194 chronic patients (64.2%), and for drug (in 189 patients, 62.6%)	CHE for transport (in 104 patients, 34.4%),	Not specified	Chronic illnesses	Peer- reviewed article	Quantitative Synthesis

## Sheet: Pooled estimates
	Experiment		Control		Estimates
Author (year) (reference number)	OOP/CHE/ /event/yes	Poor	OOP/CHE/ /event/yes	Rich
Mekonen AM. et.al (2018) [37]	54	303	37	151	Protective factor
	OOP/CHE/ /event/yes	Households socioeconomic status ( 1st quintile)	OOP/CHE/ /event/yes	Households socioeconomic status (5th quitile)
Tsega G. et al. (2021)	47	81	30	89	Risk factor
	OOP/CHE/ /event/yes among with depressed	Households socioeconomic status ( 1st quintile)	OOP/CHE/ /event/yes among with depresed	Households socioeconomic status (5th quitile)
Hailemichael Y. et.al. (2019)	6	28	7	51	Risk factor
	OOP/CHE/ /event/yes among with depresed	Households socioeconomic status ( 1st quintile)	OOP/CHE/ /event/yes among with depresed	Households socioeconomic status (5th quitile)
Hailemichael Y. et.al. (2019)	28	62	5	55	Risk factor
	OOP/CHE/ /event/ >2000 birr	Low income group (<=6000 birr)	OOP/CHE/ /event/ >2000 birr	High income group (>6000 birr)
	53	289	93	290
Amelewerk A. et al. (2019)	100	377	14	45	Protective factor
	OOP/CHE/ /event/ >3% of income	Low income group (651-2500 birr)	OOP/CHE/ /event/ >3% of income	High income group (>2500 birr)
Mekuanenet G., et al (2015)	305	375	40	70	Risk factor
	OOP/CHE/ /event/yes	Monthly household income in USD (<117)	OOP/CHE/ /event/yes	Monthly household income in USD (>117)
Getahun B. et.al. (2016)	275	301	82	271	Risk factor
	OOP/CHE/ /event/yes	Rural seeting patients	OOP/CHE/ /event/yes	Urban setting patients
Addisu B. et al. (2020)	86	139	61	210	Risk factor
	OOP/CHE/ /event/yes	Poor	OOP/CHE/ /event/yes	Rich
Debelo S. et.al. (2020)	74	319	34	160	Risk factor
	OOP/CHE/ /event/yes	Household income (<=5250 birr)	OOP/CHE/ /event/yes	Household income (>5250 birr)
Yohannes S. et al. (2021)	163	232	31	70	Risk factor
	OOP/CHE/ /event/yes among with CVD	Households socioeconomic status ( 1st quintile)	OOP/CHE/ /event/yes among with CVD	Households socioeconomic status (5th quitile)
Tolla MT. et.al. (2017)	34	121	12	87	Risk factor
	OOP/CHE/ /event/yes among HIV patients	Households socioeconomic status ( 1st quintile)	OOP/CHE/ /event/yes among HIV patients	Households socioeconomic status (5th quitile)
Assebe LF. et.al. (2020)	86	200	123	3084	Risk factor
	OOP/CHE/ /event/yes among TB patients	Households socioeconomic status ( 1st quintile)	OOP/CHE/ /event/yes among TB patients	Households socioeconomic status (5th quitile)
Assebe LF. et.al. (2020)	92	159	240	1198	Risk factor
	OOP/CHE/ /event/yes	Households socioeconomic status ( 1st expenditure quintile)	OOP/CHE/ /event/yes	Households socioeconomic status (5th expenditure quitile)
Kasahun GG. et.al. (2020)	48	71	34	54	Risk factor
